# Supplementary material for: Female cats, but not males, adjust responsiveness to arousal in the voice of kittens
Source: BMC Evol Biol. 2016 Aug 12;16:157. doi: 10.1186/s12862-016-0718-9 (PMC4982004; doi:10.1186/s12862-016-0718-9)
Supplement: Additional file 1 — Raw data for GEE and acoustic analyses. (XLSX 18 kb) [file 12862_2016_718_MOESM1_ESM.xlsx]

## Sheet: raw data_GEE
animal ID	sex (1: male/2: female)	experience (0: naive/1: experienced)	arousal (1: low/2: high)	trial	latency [s]
F1	2	1	2	1	0.32
F1	2	1	1	2	0.28
F1	2	1	2	3	0.2
F1	2	1	1	4	0.28
F1	2	1	1	5	0.48
F1	2	1	2	6	1
F1	2	1	1	7	1
F1	2	1	2	8	1
F1	2	1	1	9	1
F1	2	1	2	10	0.64
F1	2	1	1	11	1
F1	2	1	2	12	0.56
F1	2	1	1	13	1
F1	2	1	2	14	1
F2	2	1	2	1	0.52
F2	2	1	1	2	0.4
F2	2	1	1	3	0.48
F2	2	1	2	4	0.24
F2	2	1	2	5	0.4
F2	2	1	1	6	0.28
F2	2	1	1	7	0.4
F2	2	1	2	8	0.44
F2	2	1	2	9	1
F2	2	1	1	10	0.52
F2	2	1	1	11	1
F2	2	1	2	12	0.28
F2	2	1	2	13	1
F2	2	1	1	14	1
F3	2	1	2	1	0.28
F3	2	1	1	2	0.24
F3	2	1	1	3	0.44
F3	2	1	2	4	0.32
F3	2	1	2	5	0.24
F3	2	1	1	6	0.36
F3	2	1	1	7	1
F3	2	1	2	8	1
F3	2	1	2	9	1
F3	2	1	1	10	1
F3	2	1	1	11	1
F3	2	1	2	12	1
F3	2	1	2	13	1
F3	2	1	1	14	1
F4	2	1	2	1	1
F4	2	1	2	2	0.32
F4	2	1	1	3	1
F4	2	1	1	4	1
F4	2	1	2	5	1
F4	2	1	2	6	0.8
F4	2	1	1	7	0.56
F4	2	1	1	8	1
F4	2	1	2	9	1
F4	2	1	2	10	1
F4	2	1	1	11	1
F4	2	1	1	12	1
F4	2	1	2	13	0.44
F4	2	1	1	14	1
F5	2	0	1	1	0.64
F5	2	0	2	2	0.36
F5	2	0	1	3	1
F5	2	0	1	4	0.4
F5	2	0	2	5	0.48
F5	2	0	2	6	1
F5	2	0	1	7	0.52
F5	2	0	1	8	1
F5	2	0	2	9	0.4
F5	2	0	2	10	0.36
F5	2	0	1	11	1
F5	2	0	1	12	1
F5	2	0	2	13	1
F5	2	0	2	14	1
F6	2	0	1	1	1
F6	2	0	2	2	0.64
F6	2	0	2	3	1
F6	2	0	1	4	1
F6	2	0	2	5	1
F6	2	0	1	6	1
F6	2	0	2	7	1
F6	2	0	2	8	1
F6	2	0	1	9	1
F6	2	0	1	10	1
F6	2	0	2	11	1
F6	2	0	1	12	1
F6	2	0	2	13	1
F6	2	0	1	14	1
F7	2	0	1	1	1
F7	2	0	2	2	1
F7	2	0	2	3	0.36
F7	2	0	1	4	1
F7	2	0	2	5	1
F7	2	0	2	6	1
F7	2	0	1	7	1
F7	2	0	1	8	1
F7	2	0	2	9	1
F7	2	0	2	10	1
F7	2	0	1	11	1
F7	2	0	1	12	1
F7	2	0	2	13	1
F7	2	0	1	14	1
F8	2	0	2	1	0.16
F8	2	0	1	2	0.36
F8	2	0	2	3	0.32
F8	2	0	2	4	0.28
F8	2	0	1	5	1
F8	2	0	1	6	0.36
F8	2	0	2	7	0.44
F8	2	0	2	8	1
F8	2	0	1	9	1
F8	2	0	1	10	1
F8	2	0	2	11	1
F8	2	0	2	12	1
F8	2	0	1	13	1
F8	2	0	1	14	1
M1	1	0	1	1	1
M1	1	0	2	2	1
M1	1	0	1	3	1
M1	1	0	2	4	1
M1	1	0	2	5	1
M1	1	0	1	6	1
M1	1	0	1	7	1
M1	1	0	2	8	1
M1	1	0	1	9	1
M1	1	0	1	10	1
M1	1	0	2	11	1
M1	1	0	1	12	1
M1	1	0	2	13	1
M1	1	0	2	14	1
M2	1	0	1	1	0.56
M2	1	0	2	2	1
M2	1	0	2	3	0.52
M2	1	0	1	4	1
M2	1	0	1	5	1
M2	1	0	2	6	1
M2	1	0	2	7	1
M2	1	0	1	8	1
M2	1	0	2	9	1
M2	1	0	2	10	1
M2	1	0	1	11	1
M2	1	0	2	12	1
M2	1	0	1	13	1
M2	1	0	1	14	1
M3	1	0	2	1	0.44
M3	1	0	1	2	0.28
M3	1	0	1	3	0.68
M3	1	0	1	4	0.8
M3	1	0	2	5	0.44
M3	1	0	1	6	0.36
M3	1	0	2	7	0.36
M3	1	0	2	8	0.32
M3	1	0	1	9	1
M3	1	0	2	10	1
M3	1	0	1	11	1
M3	1	0	2	12	1
M3	1	0	1	13	1
M3	1	0	2	14	1
M4	1	0	1	1	0.72
M4	1	0	2	2	0.32
M4	1	0	1	3	0.28
M4	1	0	2	4	1
M4	1	0	1	5	0.4
M4	1	0	1	6	0.36
M4	1	0	1	7	1
M4	1	0	2	8	1
M4	1	0	2	9	1
M4	1	0	1	10	1
M4	1	0	2	11	1
M4	1	0	1	12	1
M4	1	0	2	13	1
M4	1	0	2	14	1
M5	1	0	2	1	0.56
M5	1	0	1	2	0.52
M5	1	0	1	3	1
M5	1	0	2	4	1
M5	1	0	2	5	0.84
M5	1	0	1	6	1
M5	1	0	1	7	1
M5	1	0	2	8	1
M5	1	0	1	9	1
M5	1	0	2	10	1
M5	1	0	2	11	1
M5	1	0	2	12	1
M5	1	0	1	13	1
M5	1	0	1	14	1
M6	1	0	2	1	1
M6	1	0	1	2	1
M6	1	0	2	3	1
M6	1	0	1	4	1
M6	1	0	2	5	1
M6	1	0	2	6	1
M6	1	0	1	7	1
M6	1	0	2	8	1
M6	1	0	2	9	1
M6	1	0	1	10	1
M6	1	0	1	11	1
M6	1	0	1	12	1
M6	1	0	2	13	1
M6	1	0	1	14	1
M7	1	0	2	1	0.28
M7	1	0	1	2	0.24
M7	1	0	1	3	0.24
M7	1	0	2	4	0.24
M7	1	0	2	5	0.28
M7	1	0	1	6	0.32
M7	1	0	1	7	1
M7	1	0	2	8	1
M7	1	0	2	9	1
M7	1	0	1	10	1
M7	1	0	1	11	1
M7	1	0	2	12	1
M7	1	0	2	13	1
M7	1	0	1	14	1
M8	1	0	2	1	0.76
M8	1	0	1	2	1
M8	1	0	2	3	0.76
M8	1	0	2	4	1
M8	1	0	1	5	1
M8	1	0	1	6	1
M8	1	0	2	7	1
M8	1	0	2	8	1
M8	1	0	2	9	1
M8	1	0	2	10	1
M8	1	0	1	11	1
M8	1	0	1	12	1
M8	1	0	1	13	1
M8	1	0	1	14	1
M9	1	0	2	1	0.52
M9	1	0	1	2	0.4
M9	1	0	1	3	0.68
M9	1	0	2	4	1
M9	1	0	2	5	1
M9	1	0	1	6	0.68
M9	1	0	1	7	1
M9	1	0	2	8	1
M9	1	0	1	9	1
M9	1	0	1	10	1
M9	1	0	2	11	1
M9	1	0	2	12	1
M9	1	0	2	13	1
M9	1	0	1	14	1

## Sheet: raw data_Acoustic analysis
Sender (Kitten ID)	Arousal	female latency [s]	duration	minF0	timeminF0	maxF0	timemaxF0	F0range	meanF0	sDF0	F0start	F0slope
821	high	0.805	0.633	766926	0.004	1615.69	0.334	848764	1404.03	184034	766.93	3.2185
826	high	0.775	0.701	600988	0.021	1346.19	0.29	745203	1110.11	213.76	627.43	3.7978
911	high	0.55	0.526	645167	0.005	1904.36	0.191	1259.19	1442.11	339498	645.17	8.1757
912	high	0.93	0.496	738269	0.037	1853.57	0.241	1115.30	1480.81	281116	1326.20	2.0042
913	high	0.735	0.785	1045.29	0.78	1453.51	0.103	408216	1265.83	86968	1092.62	3.9975
914	high	0.855	0.721	950795	0.003	1755.65	0.324	804852	1408.25	226505	950.79	2.7309
921	high	0.45	0.754	542.13	0.015	1219.15	0.38	677023	1100.45	148553	542.13	3.0768
821	low	0.87	0.719	1153.11	0.705	1824.76	0.267	671.65	1610.15	171779	1420.67	1.3526
826	low	0.71	0.672	561259	0.014	1400.28	0.249	839022	957018	118.92	561.26	5.2971
911	low	0.74	0.54	1361.22	0.531	1823.64	0.193	462424	1616.81	125636	1605.75	0.9512
912	low	0.925	0.609	1345.96	0.584	1997.30	0.246	651334	1632.70	158812	1577.84	1.3825
913	low	0.83	0.556	847731	0.005	1401.67	0.21	553937	1250.15	120.97	847.73	3.4546
914	low	0.91	0.51	1448.87	0.492	1820.59	0.155	371.72	1701.76	103434	1457.59	2.0698
921	low	0.765	0.55	1218.35	0.005	1625.30	0.23	406951	1509.55	88817	1218.35	1.8077
